# Supplementary material for: Numerical Simulation of a Lab-on-Chip for Dielectrophoretic Separation of Circulating Tumor Cells
Source: Micromachines (Basel). 2023 Sep 15;14(9):1769. doi: 10.3390/mi14091769 (PMC10534381; doi:10.3390/mi14091769)
Supplement: Supplementary file 1 [file micromachines-14-01769-s001.zip]

Archive with 3 entries (3 files):
- S1_DEP_50um_4e.mp4
- S2_DEP_50um_2e.mp4
- S3_DEP_Summary.pdf
